# Supplementary material for: Generation of Herbicide-Resistant Soybean by Base Editing
Source: Biology (Basel). 2023 May 19;12(5):741. doi: 10.3390/biology12050741 (PMC10215408; doi:10.3390/biology12050741)
Supplement: Supplementary file 1 [file biology-12-00741-s001.zip]

Archive with 1 entries (1 files):
- biology-2379368-supplementary.pdf
